# Supplementary material for: A Sensitive Monoclonal-Antibody-Based ELISA for Forchlorfenuron Residue Analysis in Food Samples
Source: Biosensors (Basel). 2022 Jan 28;12(2):78. doi: 10.3390/bios12020078 (PMC8869720; doi:10.3390/bios12020078)
Supplement: Supplementary file 1 [file biosensors-12-00078-s001.zip]

Archive with 1 entries (1 files):
- biosensors-1502975-supplementary.pdf
